# Supplementary material for: Bioinformatics Data Mining Repurposes the JAK2 (Janus Kinase 2) Inhibitor Fedratinib for Treating Pancreatic Ductal Adenocarcinoma by Reversing the KRAS (Kirsten Rat Sarcoma 2 Viral Oncogene Homolog)-Driven Gene Signature
Source: J Pers Med. 2020 Sep 16;10(3):130. doi: 10.3390/jpm10030130 (PMC7563462; doi:10.3390/jpm10030130)
Supplement: Supplementary file 1 [file jpm-10-00130-s001.zip]

Archive with 3 entries (3 files):
- Figure S1.pdf
- File-S1.xlsx
- Table-S1.xlsx
